# Supplementary material for: A consistent pattern of slide effects in Illumina DNA methylation BeadChip array data
Source: Epigenetics. 2023 Sep 20;18(1):2257437. doi: 10.1080/15592294.2023.2257437 (PMC11062373; doi:10.1080/15592294.2023.2257437)
Supplement: Supplemental Material [file KEPI_A_2257437_SM7647.zip]

Archive with 3 entries (2 files):
- Supplementary files/
- Supplementary files/supplemental_material_editable.docx
- Supplementary files/supp_table_1_and_2.xlsx
