# Supplementary material for: A consistent pattern of slide effects in Illumina DNA methylation BeadChip array data
Source: Epigenetics. 2023 Sep 20;18(1):2257437. doi: 10.1080/15592294.2023.2257437 (PMC11062373; doi:10.1080/15592294.2023.2257437)
Supplement: Supplemental Material [file KEPI_A_2257437_SM7647.zip › Supplementary files/supp_table_1_and_2.xlsx]

## Sheet: supp_table_1
CpG sites in the set S_80_100 as described in the main text	cg06352483
	cg17517854
	cg25060657
	cg16441688
	cg06790069
	cg24877558
	cg07918569
	cg08008065
	cg19963700
	cg10827434
	cg26016074
	cg15156367
	cg11412935
	cg23207011
	cg12615557
	cg18788524
	cg20811730
	cg07222421
	cg04386839
	cg15004555
	cg02620307
	cg06028934
	cg19476594
	cg25446721
	cg16903217
	cg12446722
	cg19085699
	cg27655494
	cg14360852
	cg21452447
	cg07673023
	cg07791468
	cg14950698
	cg21926875
	cg12448545
	cg19977241
	cg04807900
	cg07623425
	cg25405172
	cg09050313
	cg24744501
	cg02607779
	cg07016356
	cg07482761
	cg25928444
	cg17872990
	cg08255374
	cg20184537
	cg20168412
	cg24839008
	cg00822591
	cg19132762
	cg10495947
	cg17830540
	cg25665417
	cg00781540
	cg11009716
	cg07867325
	cg24674363
	cg22506343
	cg02738677
	cg03586379
	cg10709925
	cg22615071
	cg11898358
	cg12918839
	cg12587974
	cg15790941
	cg01799854
	cg18072802
	cg04116983
	cg02214188
	cg05671585
	cg03278573
	cg11496113
	cg12187850
	cg02912830
	cg22447380
	cg12001355
	cg07718481
	cg17136794
	cg06594397
	cg06774087
	cg19097648
	cg05521474
	cg03360134
	cg04835925
	cg17847344
	cg10685380
	cg14582248
	cg18188079
	cg00215801
	cg11000707
	cg04227758
	cg14925271
	cg11582617
	cg02187666
	cg09950479
	cg24145357
	cg00929606
	cg12466070
	cg12294585
	cg15091333
	cg22790121
	cg03002479
	cg19564603
	cg08037327
	cg25437947
	cg21604516
	cg02541778
	cg16810519
	cg06895436
	cg02775842
	cg17154315
	cg16866373
	cg27071072
	cg03958240
	cg13852536
	cg13300098
	cg14306956
	cg13986249
	cg13486387
	cg19366463
	cg04135907
	cg08609238
	cg13888226
	cg13122144
	cg10979732
	cg13653153
	cg13604008
	cg23071864
	cg26609342
	cg12601237
	cg24081877
	cg11885173
	cg13986667
	cg08323960
	cg13447813
	cg23274680
	cg08913530
	cg05617127
	cg02956165
	cg14466442
	cg25005279
	cg26459588
	cg12856433
	cg20094610
	cg24299813
	cg25944898
	cg20462888
	cg17501681
	cg18969162
	cg25962947
	cg02723293
	cg13128596
	cg12547459
	cg10493270
	cg07052390
	cg01304461
	cg08484676
	cg06649000
	cg18467133
	cg13000555
	cg10585698
	cg01309005
	cg03472399
	cg23484948
	cg05908813
	cg07899263
	cg04024481
	cg18642567
	cg26271086
	cg25869213
	cg06814977
	cg12720152
	cg06366345
	cg10335543
	cg01749142
	cg19556901
	cg20375947
	cg12309653
	cg00470768
	cg14903685
	cg17430324
	cg09499248
	cg16690037
	cg21558005
	cg07207682
	cg06772949
	cg01910484
	cg08066417
	cg18298759
	cg00796866
	cg00815862
	cg27262702
	cg13593809
	cg25552416
	cg14648311
	cg00116463
	cg23717752
	cg19707448
	cg06745955
	cg00389672
	cg07922204
	cg25503565
	cg04193083
	cg01452847
	cg14335894
	cg21749091
	cg26207995
	cg12045156
	cg16015797
	cg27659478
	cg22254299
	cg00556616
	cg16153776
	cg19569686
	cg08951822
	cg26036488
	cg01626681
	cg15106226
	cg24469923
	cg22885777
	cg11791812
	cg12719319
	cg06880365
	cg21775899
	cg01519877
	cg14808759
	cg07989796
	cg24207610
	cg13601636
	cg12271800
	cg17896229
	cg21261121
	cg18593556
	cg24757912
	cg03746472
	cg26929161
	cg17482197
	cg19306866
	cg03029616
	cg13402292
	cg16371860
	cg25783241
	cg22089374
	cg09150840
	cg25775313
	cg07312552
	cg25867694
	cg24315703
	cg26548134
	cg03704653
	cg27072561
	cg09789536
	cg11725182
	cg20285559
	cg24512069
	cg10169393
	cg20297940
	cg26296524
	cg24394328
	cg07107427
	cg24607814
	cg00053536
	cg19306948
	cg22159947
	cg14347781
	cg20628191
	cg07105891
	cg08989903
	cg23463742
	cg11934849
	cg03223392
	cg09605828
	cg25364077
	cg16904377
	cg00668227
	cg06438056
	cg09747162
	cg12388052
	cg15472518
	cg27184249
	cg11386025
	cg25285041
	cg23048256
	cg09131901
	cg07831032
	cg05363350
	cg25342481
	cg16598600
	cg10120574
	cg25747716
	cg25837719
	cg19892584
	cg08290966
	cg25540920
	cg25350057
	cg06366937
	cg26077214
	cg04976850
	cg11441952
	cg20083308
	cg09414045
	cg00969680
	cg15383980
	cg24714913
	cg19102404
	cg24695972
	cg10679855
	cg14240024
	cg13684632
	cg19824436
	cg19115530
	cg27475685
	cg06216400
	cg13486309
	cg19707735
	cg10992704
	cg12610079
	cg01918627
	cg06213041
	cg18508448
	cg26855961
	cg02907132
	cg15850106
	cg22681021
	cg13255559
	cg01488306
	cg05949385
	cg18011945
	cg12731349
	cg24450312
	cg01860753
	cg14229884
	cg12035766
	cg11412256
	cg01454036
	cg14422600
	cg14559709
	cg18225412
	cg07397891
	cg17714564
	cg17731243
	cg01821656
	cg20324516
	cg06458698
	cg06848247
	cg16185768
	cg04802018
	cg00470786
	cg12399165
	cg20371505
	cg01192325
	cg06358344
	cg16767327
	cg23636855
	cg03448964
	cg06971903
	cg08111618
	cg25348336
	cg14438445
	cg17277212
	cg26297203
	cg03600868
	cg19180156
	cg05230522
	cg00223042
	cg22637307
	cg20858224
	cg04333863
	cg11827837
	cg16725316
	cg09984469
	cg04200362
	cg23235989
	cg14577670
	cg10365657
	cg03982232
	cg18098774
	cg27233071
	cg21571602
	cg26148815
	cg09661548
	cg13134604
	cg11808459
	cg14910854
	cg12406406
	cg20489467
	cg04782776
	cg25917667
	cg03782202
	cg13151361
	cg17753475
	cg05402641
	cg01339959
	cg23330385
	cg10081115
	cg05702927
	cg01123250
	cg21459645
	cg25059588
	cg01312129
	cg02489379
	cg14473050
	cg18346402
	cg19509579
	cg04084600
	cg06836084
	cg03164112
	cg07395951
	cg27449114
	cg16907496
	cg12782364
	cg05883349
	cg15152958
	cg04530127
	cg17073323
	cg22459733
	cg17377625
	cg18015777
	cg15887260
	cg15534117
	cg25354716
	cg13946209
	cg13742532
	cg20752553
	cg20696644
	cg14317075
	cg19301602
	cg19134770
	cg18849300
	cg04613990
	cg19877499
	cg15787377
	cg13612365
	cg04791456
	cg06930255
	cg00061764
	cg05912220
	cg14543959
	cg00066184
	cg27348043
	cg19166302
	cg26542501
	cg15128638
	cg09841361
	cg18144654
	cg17584014
	cg02457725
	cg16659151
	cg06194885
	cg02222454
	cg02397640
	cg12474590
	cg08858001
	cg04876223
	cg26253397
	cg10665123
	cg25670723
	cg22007329
	cg19465737
	cg08485259
	cg02644711
	cg23587044
	cg20818191
	cg14266050
	cg13706730
	cg18240059
	cg18513200
	cg08421940
	cg09463890
	cg13740698
	cg03536316
	cg13086586
	cg12688068
	cg01124573
	cg20034552
	cg04282497
	cg16506959
	cg00776427
	cg04372545
	cg16317549
	cg23863528
	cg00399861
	cg10559407
	cg16222641
	cg14804237
	cg13957827
	cg09385794
	cg06090383
	cg19847643
	cg08340583
	cg18967788
	cg22778132
	cg07290865
	cg16243167
	cg05694825
	cg22599115
	cg10621606
	cg05162281
	cg04645676
	cg05938628
	cg06167077
	cg09597829
	cg11284631
	cg22016770
	cg07451859
	cg07948841
	cg12654349
	cg06708122
	cg11941228
	cg21172538
	cg07818712
	cg15613100
	cg08391020
	cg15639469
	cg16746612
	cg07258524
	cg10536076
	cg20713816
	cg04244918
	cg21938149
	cg05797914
	cg21089109
	cg16673051
	cg10571397
	cg05863825
	cg16336712
	cg16389027
	cg05956438
	cg16440442
	cg26444282
	cg07625039
	cg07800627
	cg27317416
	cg18677773
	cg13701509
	cg24516304
	cg19863955
	cg09900527
	cg00934735
	cg17172090
	cg16856425
	cg22489991
	cg06112163
	cg21086969
	cg00952573
	cg12565215
	cg02685945
	cg01518846
	cg21606226
	cg07281633
	cg13818708
	cg04188764
	cg16250722
	cg08954646
	cg22252462
	cg24932925
	cg26097381
	cg23506135
	cg02955100
	cg15381433
	cg01220720
	cg12974668
	cg21352296
	cg03846240
	cg24869706
	cg09156014
	cg20443613
	cg25157325
	cg07342012
	cg10169971
	cg25823677
	cg12590791
	cg12234226
	cg24942226
	cg11070069
	cg20917554
	cg17722656
	cg06055730
	cg19434769
	cg18368637
	cg00518971
	cg12237904
	cg17016703
	cg09852744
	cg02562419
	cg01473018
	cg23478663
	cg24851906
	cg15404157
	cg24805188
	cg10148231
	cg06221470
	cg06124182
	cg17046855
	cg23572311
	cg19114520
	cg02035102
	cg09331995
	cg18604182
	cg00397871
	cg16459491
	cg20680284
	cg00729291
	cg11556740
	cg01581867
	cg20731100
	cg25529965
	cg08158188
	cg11884270
	cg11342133
	cg08905347
	cg16967204
	cg01372694
	cg18782651
	cg21026018
	cg20310631
	cg14566435
	cg24434232
	cg26646715
	cg10655371
	cg20739360
	cg01381374
	cg03476105
	cg02224047
	cg16350637
	cg00334349
	cg10000825
	cg02224845
	cg11644394
	cg20286392
	cg09380357
	cg25992738
	cg22444983
	cg10386813
	cg13699509
	cg17587071
	cg14494313
	cg06178942
	cg04156536
	cg00676030
	cg03392960
	cg09476146
	cg00402311
	cg02951714
	cg11381113
	cg05248004
	cg18029590
	cg18742678
	cg14615342
	cg26714514
	cg04958252
	cg20630812
	cg01064804
	cg25291941
	cg20517937
	cg27423247
	cg26653326
	cg22149995
	cg03083562
	cg14732699
	cg17820495
	cg00101622
	cg16463876
	cg21251926
	cg22885068
	cg16888603
	cg17447552
	cg20569791
	cg16163999
	cg07057218
	cg01840724
	cg14371649
	cg25973395
	cg12640953
	cg14220634
	cg03470837
	cg00084591
	cg22751438
	cg13821031
	cg01547656
	cg15533761
	cg00070722
	cg15481754
	cg10413550
	cg26406407
	cg05518471
	cg24609153
	cg11732949
	cg04281845
	cg16075753
	cg15352444
	cg00126575
	cg06834274
	cg14637425
	cg02701112
	cg16486145
	cg06442378
	cg00540891
	cg23319427
	cg03691430
	cg03501777
	cg00033396
	cg08524474
	cg04868116
	cg17917922
	cg08879913
	cg09039206
	cg10300729
	cg10388306
	cg05445097
	cg10905376
	cg24277705
	cg21250048
	cg05844366
	cg18341957
	cg15330064
	cg22535773
	cg18268492
	cg09172043
	cg24934431
	cg15610777
	cg05162794
	cg24531698
	cg09208059
	cg01038950
	cg11716064
	cg06355908
	cg11116013
	cg22406758
	cg05809890
	cg10318313
	cg18030105
	cg12900931
	cg19022179
	cg20920443
	cg02052377
	cg18720285
	cg05744487
	cg12985766
	cg01926459
	cg21687008
	cg26241240
	cg05046026
	cg16951144
	cg12069677
	cg02044621
	cg16550438
	cg15633661
	cg21942282
	cg09235723
	cg11867686
	cg02539539
	cg24300618
	cg18440777
	cg19060203
	cg19487717
	cg01807303
	cg06053850
	cg26212639
	cg01265653
	cg15955410
	cg18085869
	cg10582639
	cg06263077
	cg13255190
	cg16556129
	cg05751616
	cg00429477
	cg06444189
	cg25953503
	cg09718144
	cg09877916
	cg11392389
	cg20910568
	cg18802268
	cg17288261
	cg13645282
	cg25881344
	cg21910919
	cg19445285
	cg21632085
	cg25720885
	cg27149388
	cg18138209
	cg01739401
	cg11525109
	cg05335707
	cg14394617
	cg09907201
	cg15496741
	cg27408765
	cg11054120
	cg27272293
	cg16722016
	cg22785262
	cg00820185
	cg27485605
	cg24337881
	cg02319883
	cg03024034
	cg04792380
	cg05947499
	cg01236774
	cg10279667
	cg00823789
	cg27386006
	cg09122455
	cg00159668
	cg19703614
	cg14557845
	cg17241442
	cg02565297
	cg19837214
	cg24766109
	cg19301859
	cg05028187
	cg04607442
	cg26015681
	cg22603243
	cg00606656
	cg12268102
	cg13986498
	cg09694280
	cg08646105
	cg07549635
	cg00912972
	cg16110870
	cg25540028
	cg00730348
	cg08028037
	cg11227822
	cg12525512
	cg18186574
	cg25457007
	cg15739658
	cg01723761
	cg19815813
	cg05932980
	cg27001137
	cg21459672
	cg21052383
	cg06322113
	cg07261133
	cg24800930
	cg00249938
	cg01659197
	cg13650683
	cg14353218
	cg18442538
	cg24625351
	cg27052090
	cg17217228
	cg09272488
	cg24961447
	cg13423753
	cg10496511
	cg26128481
	cg27310761
	cg01657796
	cg00715988
	cg03217360
	cg03059138
	cg26188290
	cg07001734
	cg15797223
	cg23394480
	cg07174809
	cg18924184
	cg12188580
	cg15477139
	cg11148364
	cg06747254
	cg24273843
	cg05248798
	cg05357347
	cg08276976
	cg21921917
	cg00137492
	cg16466278
	cg07397958
	cg23850707
	cg00448889
	cg15738154
	cg26128898
	cg10975855
	cg12661067
	cg07923379
	cg23508591
	cg06717289
	cg15202546
	cg14679648
	cg24346110
	cg12006399
	cg11992550
	cg26308520
	cg06778713
	cg15119070
	cg18330222
	cg07426132
	cg07603951
	cg07886017
	cg10075464
	cg01802152
	cg09709592
	cg07643829
	cg20827314
	cg04801647
	cg07141215
	cg27160920
	cg06362048
	cg10343942
	cg12598049
	cg05618013
	cg16618685
	cg00303641
	cg06485596
	cg09748306
	cg08524717
	cg07060971
	cg11004645
	cg23131559
	cg06901790
	cg11590508
	cg08679252
	cg03860054
	cg18467502
	cg04471375
	cg02498484
	cg05110693
	cg01357234
	cg01571169
	cg10460813
	cg09904349
	cg09834444
	cg16445596
	cg12009816
	cg05348421
	cg10754697
	cg20190456
	cg00815093
	cg01401336
	cg13125537
	cg01869428
	cg00179906
	cg04245731
	cg09561417
	cg13484976
	cg18657419
	cg09309286
	cg18826743
	cg12438413
	cg25086660
	cg15944824
	cg15109179
	cg27457921
	cg03179429
	cg07309144
	cg21546671
	cg14458834
	cg06384413
	cg00200667
	cg12582138
	cg18450810
	cg27567135
	cg05853039
	cg27591595
	cg24499677
	cg09429924
	cg15090714
	cg03125173
	cg12668472
	cg27506538
	cg00583731
	cg10369197
	cg07775604
	cg21400851
	cg04510155
	cg06969265
	cg01808056
	cg14132013
	cg08041523
	cg19858637
	cg16568759
	cg04902833
	cg02025680
	cg09435821
	cg12227505
	cg07450219
	cg10965164
	cg21654058
	cg02842869
	cg15735664
	cg13339291
	cg10302200
	cg25428213
	cg07333223
	cg25990772
	cg26420606
	cg20659463
	cg00962672
	cg27619563
	cg23360087
	cg13439195
	cg22501454
	cg12358298
	cg06123940
	cg22064129
	cg06579519
	cg05276978
	cg24457531
	cg17935214
	cg17975976
	cg01983759
	cg07844072
	cg25013378
	cg17214388
	cg13569431
	cg25719374
	cg11645724
	cg19323647
	cg02820958
	cg26609894
	cg06643102
	cg22538145
	cg26674132
	cg06008936
	cg27168606
	cg24392721
	cg17818798
	cg21025522
	cg11277380
	cg22081355
	cg08894891
	cg19847283
	cg14428139
	cg18649979
	cg00945341
	cg08874599
	cg27069150
	cg13731052
	cg22887498
	cg13735959
	cg14465187
	cg03250393
	cg05079543
	cg08363518
	cg15220697
	cg07596467
	cg06686702
	cg23562228
	cg27652249
	cg04554121
	cg06460654
	cg10077687
	cg14301165
	cg17686973
	cg17655527
	cg18031226
	cg03575614
	cg04900795
	cg11629782
	cg15339796
	cg18439974
	cg04382250
	cg01052087
	cg11621243
	cg03224240
	cg19788417
	cg01495361
	cg04642971
	cg11444684
	cg11403046
	cg11517950
	cg03528558
	cg14279539
	cg03196857
	cg24981504
	cg20015424
	cg04772878
	cg04351714
	cg07180182
	cg14641774
	cg14911223
	cg02488385
	cg09528462
	cg23743830
	cg02057463
	cg23475244
	cg17611512
	cg05402395
	cg05444620
	cg24265837
	cg02518889
	cg09414262
	cg10348922
	cg22351824
	cg11640569
	cg15256783
	cg09681909
	cg19165344
	cg19757737
	cg25447359
	cg02181187
	cg08226295
	cg21265853
	cg18356826
	cg02582827
	cg17897852
	cg24048921
	cg10964394
	cg23422604
	cg12627537
	cg01727346
	cg09020181
	cg10468253
	cg12221218
	cg12232738
	cg11287286
	cg25145032
	cg12354227
	cg10462174
	cg06301987
	cg25174364
	cg27138390
	cg00218840
	cg00622907
	cg00832928
	cg01262337
	cg03621881
	cg03700121
	cg03900366
	cg05337192
	cg05526438
	cg05621788
	cg05909891
	cg06774797
	cg07516076
	cg08941173
	cg09352908
	cg10299917
	cg10712561
	cg11453546
	cg12050434
	cg12468273
	cg14094333
	cg15140743
	cg17583390
	cg19406736
	cg21581312
	cg21956150
	cg22711847
	cg22725507
	cg22805491
	cg22932101
	cg24826527
	cg24962978
	cg26094004
	cg27355456
	cg27611827
	cg03729288
	cg05910615
	cg05997995
	cg06361278
	cg07455406
	cg08742313
	cg08806348
	cg09405661
	cg09529323
	cg10297223
	cg14893857
	cg16752652
	cg21285133
	cg22078451
	cg22738516
	cg25932748
	cg26330063
	cg26547359
	cg26840922
	cg18329352
	cg14858763
	cg17445557
	cg06624244
	cg08171206
	cg00165619
	cg25380415
	cg24509398
	cg04306220
	cg25314315
	cg17494855
	cg20511268
	cg15205592
	cg20142014
	cg01416227
	cg06531250
	cg00668174
	cg01076200
	cg07672474
	cg01441738
	cg08513541
	cg25354776
	cg18859459
	cg16415939
	cg02783887
	cg09497769
	cg23149646
	cg13546935
	cg24609304
	cg03868139
	cg18739808
	cg09468386
	cg11918172
	cg15864790
	cg08819256
	cg13290673
	cg23178364
	cg08435945
	cg26363119
	cg17673486
	cg00549040
	cg14152508
	cg25621735
	cg09217023
	cg12013708
	cg24227078
	cg05878115
	cg03522592
	cg14694085
	cg20737880
	cg24278817
	cg00015991
	cg10351795
	cg16508522
	cg27133310
	cg06407094
	cg02802062
	cg24920997
	cg06510410
	cg02296904
	cg17434366
	cg04476574
	cg09107603
	cg06129794
	cg12629012
	cg26675620
	cg12703371
	cg01578398
	cg20519044
	cg19656942
	cg15403961
	cg02821832
	cg01482895
	cg10738056
	cg02070218
	cg21576076
	cg06003475
	cg02717486
	cg24384817
	cg15043642
	cg12978143
	cg22052041
	cg25090569
	cg01379428
	cg11483359
	cg04385220
	cg14221939
	cg06016354
	cg12170868
	cg06073695
	cg00449068
	cg12793863
	cg24750627
	cg07614980
	cg25127064
	cg25153887
	cg16326998
	cg17110163
	cg20250336
	cg25849390
	cg25819914
	cg22641542
	cg24554054
	cg20915874
	cg04272052
	cg15651918
	cg22113588
	cg13075119
	cg27085072
	cg07506902
	cg25181507
	cg01954686
	cg23677882
	cg24524245
	cg22732549
	cg06686789
	cg10585421
	cg01731848
	cg05042110
	cg03319894
	cg24470929
	cg01886570
	cg22012693
	cg01593134
	cg23136266
	cg25372841
	cg25166322
	cg09208919
	cg14250054
	cg09585069
	cg14070821
	cg18177613
	cg00475427
	cg03539382
	cg26559511
	cg06506461
	cg12676889
	cg11415852
	cg05931800
	cg04169306
	cg14691842
	cg08659897
	cg23035058
	cg17070073
	cg00593699
	cg27402845
	cg19977004
	cg19375587
	cg02780181
	cg17760982
	cg02384811
	cg05781820
	cg20746422
	cg00479770
	cg01565343
	cg00395990
	cg12439006
	cg10015572
	cg11745539
	cg23455452
	cg17372451
	cg17861473
	cg11384654
	cg12581354
	cg08890976
	cg06776823
	cg08458758
	cg04222104
	cg20750930
	cg05207611
	cg07132926
	cg05606948
	cg20548564
	cg07636865
	cg01066416
	cg25113671
	cg17282965
	cg24399162
	cg11733266
	cg22958188
	cg14001871
	cg11759552
	cg09044738
	cg12476061
	cg14159970
	cg07224371
	cg05016940
	cg07873768
	cg22942210
	cg27082223
	cg12608603
	cg02881082
	cg18456782
	cg18281243
	cg02084259
	cg17777493
	cg09948179
	cg10825881
	cg16754853
	cg21406869
	cg07818826
	cg04787775
	cg03463293
	cg22375623
	cg27551169
	cg23811892
	cg12935786
	cg24831923
	cg02131513
	cg07022554
	cg04043710
	cg27475235
	cg04946709
	cg08555160
	cg19332831
	cg15472481
	cg03513682
	cg02896970
	cg16650955
	cg14640386
	cg19118037
	cg17395532
	cg09744906
	cg16625610
	cg24547137
	cg14468497
	cg05888362
	cg13903924
	cg15565065
	cg19169976
	cg18635246
	cg00086995
	cg01678472
	cg26921458
	cg22142205
	cg22389991
	cg27245656
	cg06516751
	cg02161782
	cg27019645
	cg15674719
	cg11809123
	cg15197458
	cg12351912
	cg05839074
	cg22161299
	cg16868591
	cg03230491
	cg07904175
	cg03628274
	cg25340121
	cg08049956
	cg07783291
	cg09283686
	cg26529712
	cg14554776
	cg16396593
	cg08716766
	cg18357668
	cg05660681
	cg07586025
	cg13803048
	cg07177408
	cg08531864
	cg02627723
	cg18048949
	cg08314795
	cg04277172
	cg11993118
	cg18238683
	cg10052396
	cg21407906
	cg10038648
	cg09902272
	cg15778335
	cg24618963
	cg04904945
	cg26866020
	cg21197375
	cg12525514
	cg22373622
	cg22431590
	cg04813818
	cg13114836
	cg07810114
	cg20979128
	cg05788332
	cg02567922
	cg03762702
	cg22675207
	cg23816184
	cg11157324
	cg23592638
	cg24369983
	cg16479798
	cg21285782
	cg24809525
	cg17906245
	cg15356516
	cg24690236
	cg03132293
	cg13187130
	cg09130192
	cg03170725
	cg14093101
	cg23923070
	cg00670742
	cg14230859
	cg03868679
	cg01971203
	cg01399068
	cg01571560
	cg23409591
	cg10940914
	cg12525224
	cg19472303
	cg23571990
	cg25531473
	cg00800773
	cg06056170
	cg00179328
	cg20997239
	cg21430959
	cg14981232
	cg05985407
	cg15232652
	cg06710704
	cg09604352
	cg27400923
	cg27416412
	cg08101859
	cg10896616
	cg07315372
	cg10668150
	cg16060751
	cg02406531
	cg03795125
	cg03991533
	cg05956803
	cg25983288
	cg09112262
	cg04129871
	cg12891692
	cg14673162
	cg16662877
	cg02055615
	cg08136599
	cg05339240
	cg09510269
	cg03536785
	cg04433354
	cg09394391
	cg15824124
	cg22319840
	cg00166836
	cg23205538
	cg25143247
	cg12457341
	cg19742965
	cg14948946
	cg09399498
	cg14644787
	cg21123656
	cg26522937
	cg07968522
	cg01337968
	cg16255462
	cg03052431
	cg19111265
	cg02854490
	cg24578875
	cg08453814
	cg03802231
	cg01618530
	cg13192053
	cg20665338
	cg09685664
	cg19183733
	cg02906927
	cg12422992
	cg07172676
	cg25507238
	cg17252070
	cg13845656
	cg02639106
	cg14209064
	cg14500563
	cg25449970
	cg07464025
	cg00511596
	cg06753376
	cg09080721
	cg19101988
	cg02754225
	cg08959725
	cg14904586
	cg01246254
	cg05969296
	cg20191924
	cg16349206
	cg23064951
	cg11936089
	cg23600533
	cg10151248
	cg22693302
	cg16985048
	cg27211899
	cg23548728
	cg23415810
	cg16785161
	cg00015699
	cg03342871
	cg00244634
	cg26497076
	cg25547286
	cg04274978
	cg07127103
	cg23031518
	cg12782201
	cg01567751
	cg02775882
	cg22779765
	cg22973062
	cg10437577
	cg09423066
	cg22322367
	cg23719534
	cg20975713
	cg06348427
	cg08485389
	cg03846704
	cg05906457
	cg10197405
	cg02717630
	cg06099276
	cg10193733
	cg09564533
	cg09986774
	cg00848693
	cg01118653
	cg04975846
	cg19071293
	cg11541668
	cg07097265
	cg10701168
	cg07548925
	cg16270222
	cg26577421
	cg18495307
	cg04197935
	cg00018557
	cg13107582
	cg22090868
	cg24517611
	cg08930170
	cg13437726
	cg07050032
	cg05471169
	cg01249134
	cg24210426
	cg22253168
	cg01608315
	cg27364916
	cg16636182
	cg11280390
	cg12953705
	cg14939641
	cg06751603
	cg13460465
	cg01011910
	cg25468554
	cg08995662
	cg08113998
	cg00959238
	cg07637658
	cg12215853
	cg22310976
	cg13410609
	cg17854641
	cg19941681
	cg11247304
	cg23637004
	cg15910230
	cg13312309
	cg26020008
	cg12667511
	cg09775795
	cg02866761
	cg01536901
	cg13390224
	cg14810501
	cg05657462
	cg11280668
	cg27360006
	cg24000816
	cg05177661
	cg14303974
	cg02336026
	cg23039201
	cg05970768
	cg27556136
	cg06593290
	cg04858776
	cg09141640

## Sheet: supp_table_2
CpG sites in the set S_high as described in the main text	cg00015699
	cg00015991
	cg00021576
	cg00031340
	cg00047657
	cg00070722
	cg00084591
	cg00106989
	cg00116463
	cg00137492
	cg00159668
	cg00166836
	cg00176888
	cg00179328
	cg00179906
	cg00215801
	cg00218840
	cg00228144
	cg00249938
	cg00280548
	cg00281153
	cg00282216
	cg00315628
	cg00334349
	cg00389672
	cg00400810
	cg00429477
	cg00470768
	cg00470786
	cg00502963
	cg00529697
	cg00545681
	cg00556616
	cg00559018
	cg00592834
	cg00596429
	cg00606656
	cg00622907
	cg00661620
	cg00668227
	cg00670742
	cg00676030
	cg00715988
	cg00776427
	cg00781540
	cg00794722
	cg00796866
	cg00803358
	cg00815093
	cg00815862
	cg00822591
	cg00823789
	cg00832928
	cg00854591
	cg00865290
	cg00872998
	cg00890148
	cg00912972
	cg00929606
	cg00934735
	cg00939627
	cg00945341
	cg00962672
	cg00969680
	cg00987699
	cg01011918
	cg01052087
	cg01064804
	cg01066416
	cg01073046
	cg01076200
	cg01103812
	cg01123250
	cg01124573
	cg01145398
	cg01201876
	cg01249134
	cg01265653
	cg01300405
	cg01304461
	cg01309005
	cg01312129
	cg01339959
	cg01349309
	cg01357234
	cg01372694
	cg01381374
	cg01388290
	cg01399068
	cg01434121
	cg01454036
	cg01488306
	cg01509141
	cg01518846
	cg01519877
	cg01545281
	cg01547656
	cg01567751
	cg01571169
	cg01581867
	cg01618530
	cg01659197
	cg01671314
	cg01674818
	cg01688590
	cg01718416
	cg01723761
	cg01727346
	cg01731848
	cg01749142
	cg01755729
	cg01764438
	cg01799854
	cg01802152
	cg01807303
	cg01845583
	cg01860753
	cg01869428
	cg01910484
	cg01918627
	cg01926459
	cg01931179
	cg01983759
	cg01993027
	cg02025680
	cg02035102
	cg02044621
	cg02051077
	cg02057463
	cg02073511
	cg02131513
	cg02146374
	cg02171093
	cg02181187
	cg02223139
	cg02223692
	cg02224047
	cg02224845
	cg02232367
	cg02260482
	cg02279226
	cg02287362
	cg02330114
	cg02360300
	cg02390588
	cg02395863
	cg02397640
	cg02401627
	cg02457725
	cg02473084
	cg02488385
	cg02489379
	cg02498484
	cg02518889
	cg02532999
	cg02539539
	cg02541778
	cg02562419
	cg02582827
	cg02607779
	cg02616795
	cg02620307
	cg02668708
	cg02685945
	cg02699780
	cg02701112
	cg02717486
	cg02717630
	cg02723293
	cg02738677
	cg02765496
	cg02775842
	cg02777535
	cg02780181
	cg02807377
	cg02817269
	cg02820958
	cg02866761
	cg02874321
	cg02881082
	cg02906927
	cg02912830
	cg02921624
	cg02951150
	cg02951714
	cg02955100
	cg02956165
	cg02956320
	cg02985724
	cg03002479
	cg03018643
	cg03022552
	cg03029616
	cg03113285
	cg03132293
	cg03164112
	cg03179429
	cg03196857
	cg03223392
	cg03224240
	cg03250393
	cg03277652
	cg03278573
	cg03305587
	cg03324947
	cg03335476
	cg03360134
	cg03372076
	cg03392960
	cg03406913
	cg03423038
	cg03448964
	cg03472399
	cg03476105
	cg03499000
	cg03501777
	cg03522592
	cg03528558
	cg03536785
	cg03558862
	cg03575614
	cg03580256
	cg03586379
	cg03592283
	cg03621881
	cg03641858
	cg03689120
	cg03700121
	cg03704653
	cg03729288
	cg03747381
	cg03765044
	cg03782202
	cg03793778
	cg03801699
	cg03809994
	cg03821916
	cg03846240
	cg03860054
	cg03868679
	cg03900366
	cg03901462
	cg03940137
	cg03949181
	cg03958240
	cg03977367
	cg03982232
	cg04005843
	cg04024481
	cg04026699
	cg04063589
	cg04116983
	cg04135907
	cg04141261
	cg04156536
	cg04193083
	cg04194036
	cg04200362
	cg04222159
	cg04227758
	cg04229103
	cg04244918
	cg04246357
	cg04274978
	cg04277172
	cg04278170
	cg04282497
	cg04306220
	cg04338055
	cg04351714
	cg04368067
	cg04382250
	cg04400940
	cg04413085
	cg04424605
	cg04441191
	cg04510155
	cg04510639
	cg04522040
	cg04530127
	cg04554121
	cg04582424
	cg04589118
	cg04607442
	cg04635366
	cg04667820
	cg04772878
	cg04787775
	cg04791456
	cg04792380
	cg04802018
	cg04807900
	cg04818307
	cg04835925
	cg04843900
	cg04856657
	cg04859552
	cg04876223
	cg04910692
	cg04924415
	cg04988918
	cg04990056
	cg05003666
	cg05005023
	cg05028187
	cg05046026
	cg05052031
	cg05079543
	cg05102190
	cg05102288
	cg05110693
	cg05162281
	cg05276978
	cg05291385
	cg05296590
	cg05296608
	cg05310557
	cg05335707
	cg05343106
	cg05348421
	cg05357347
	cg05371599
	cg05402641
	cg05444620
	cg05451060
	cg05472579
	cg05518471
	cg05521474
	cg05526438
	cg05602987
	cg05617127
	cg05618013
	cg05671585
	cg05673432
	cg05707585
	cg05707844
	cg05744487
	cg05751616
	cg05754259
	cg05788332
	cg05809890
	cg05834467
	cg05844366
	cg05853039
	cg05863825
	cg05898754
	cg05908813
	cg05909891
	cg05910615
	cg05912220
	cg05919975
	cg05925776
	cg05926606
	cg05931606
	cg05932980
	cg05938628
	cg05946513
	cg05947499
	cg05949385
	cg05956438
	cg05956803
	cg05969296
	cg05970768
	cg05977259
	cg06006168
	cg06021784
	cg06028934
	cg06035134
	cg06053850
	cg06090383
	cg06099276
	cg06107487
	cg06123940
	cg06130365
	cg06167077
	cg06178942
	cg06207460
	cg06216400
	cg06221470
	cg06227920
	cg06254253
	cg06301987
	cg06324597
	cg06349981
	cg06352483
	cg06355908
	cg06358344
	cg06361278
	cg06362048
	cg06384413
	cg06398127
	cg06407094
	cg06438056
	cg06443542
	cg06444189
	cg06458698
	cg06463484
	cg06480793
	cg06485596
	cg06513244
	cg06524509
	cg06551493
	cg06593290
	cg06594397
	cg06643102
	cg06649000
	cg06651522
	cg06686702
	cg06695833
	cg06708122
	cg06717289
	cg06728437
	cg06730340
	cg06739403
	cg06745955
	cg06747254
	cg06753376
	cg06762902
	cg06771395
	cg06772949
	cg06774087
	cg06778713
	cg06790069
	cg06793377
	cg06807002
	cg06812651
	cg06814977
	cg06834274
	cg06848247
	cg06866400
	cg06880365
	cg06895436
	cg06901790
	cg06916931
	cg06930255
	cg06951157
	cg06969265
	cg06971903
	cg07001734
	cg07016356
	cg07022554
	cg07052390
	cg07057218
	cg07074586
	cg07086455
	cg07105891
	cg07130869
	cg07136949
	cg07141215
	cg07148452
	cg07156929
	cg07180182
	cg07183060
	cg07207682
	cg07222421
	cg07227728
	cg07236798
	cg07239116
	cg07252851
	cg07261133
	cg07290865
	cg07309144
	cg07312552
	cg07315372
	cg07333223
	cg07342012
	cg07354927
	cg07367519
	cg07395951
	cg07397891
	cg07426132
	cg07450219
	cg07451859
	cg07482761
	cg07491375
	cg07522516
	cg07548925
	cg07549635
	cg07596467
	cg07603951
	cg07614980
	cg07623425
	cg07625039
	cg07637658
	cg07673023
	cg07713027
	cg07718481
	cg07759561
	cg07775604
	cg07783291
	cg07791468
	cg07818712
	cg07818826
	cg07820528
	cg07830135
	cg07831032
	cg07851057
	cg07867325
	cg07871636
	cg07893230
	cg07899263
	cg07918569
	cg07922204
	cg07937578
	cg07948841
	cg07956579
	cg07968522
	cg07989501
	cg07989796
	cg08008065
	cg08028037
	cg08029996
	cg08037327
	cg08041523
	cg08048620
	cg08066417
	cg08073417
	cg08079518
	cg08158188
	cg08173730
	cg08226295
	cg08242419
	cg08244885
	cg08254315
	cg08255374
	cg08263226
	cg08290966
	cg08323960
	cg08363518
	cg08391020
	cg08435945
	cg08457495
	cg08484676
	cg08485259
	cg08485389
	cg08524474
	cg08524717
	cg08543976
	cg08555160
	cg08573366
	cg08609238
	cg08621418
	cg08625380
	cg08642743
	cg08646105
	cg08679252
	cg08679808
	cg08723793
	cg08744727
	cg08782481
	cg08811509
	cg08858001
	cg08879913
	cg08905347
	cg08913530
	cg08941173
	cg08951822
	cg08954646
	cg08959194
	cg08959725
	cg08967632
	cg08977270
	cg08989903
	cg08990514
	cg08995662
	cg09020181
	cg09050313
	cg09069694
	cg09090235
	cg09112262
	cg09131901
	cg09141640
	cg09150840
	cg09172043
	cg09200668
	cg09208059
	cg09209493
	cg09217023
	cg09225442
	cg09235723
	cg09247963
	cg09248887
	cg09272488
	cg09272629
	cg09272849
	cg09302448
	cg09309286
	cg09319706
	cg09323588
	cg09352908
	cg09357831
	cg09371693
	cg09374442
	cg09385794
	cg09399498
	cg09414045
	cg09429924
	cg09431847
	cg09439010
	cg09439964
	cg09477089
	cg09499248
	cg09499256
	cg09528462
	cg09535605
	cg09551645
	cg09561417
	cg09565014
	cg09585069
	cg09592155
	cg09597829
	cg09605828
	cg09647437
	cg09657097
	cg09658576
	cg09681909
	cg09694280
	cg09709592
	cg09718144
	cg09726328
	cg09729563
	cg09747162
	cg09748306
	cg09770068
	cg09789536
	cg09834444
	cg09852744
	cg09904349
	cg09907201
	cg09909671
	cg09950479
	cg09984469
	cg10000825
	cg10016770
	cg10025431
	cg10077687
	cg10081115
	cg10109876
	cg10120574
	cg10132348
	cg10148231
	cg10162607
	cg10169393
	cg10169971
	cg10182306
	cg10274208
	cg10276674
	cg10299917
	cg10300729
	cg10308775
	cg10318313
	cg10328259
	cg10332367
	cg10335543
	cg10343942
	cg10348922
	cg10369197
	cg10386813
	cg10396491
	cg10413550
	cg10446401
	cg10493270
	cg10495947
	cg10496511
	cg10504545
	cg10524283
	cg10548492
	cg10559407
	cg10572035
	cg10582639
	cg10585421
	cg10585698
	cg10596237
	cg10621606
	cg10655371
	cg10664053
	cg10665123
	cg10679855
	cg10680376
	cg10685380
	cg10709925
	cg10754697
	cg10755512
	cg10827434
	cg10846470
	cg10860527
	cg10896616
	cg10905376
	cg10940914
	cg10958924
	cg10967735
	cg10979732
	cg10992704
	cg11000707
	cg11004645
	cg11007391
	cg11009716
	cg11070069
	cg11082565
	cg11087288
	cg11116013
	cg11136041
	cg11148364
	cg11199036
	cg11224423
	cg11240755
	cg11264521
	cg11284631
	cg11287286
	cg11296937
	cg11336323
	cg11342133
	cg11349556
	cg11386025
	cg11386686
	cg11392389
	cg11403046
	cg11408224
	cg11412256
	cg11412935
	cg11415152
	cg11441952
	cg11444684
	cg11450001
	cg11450546
	cg11450715
	cg11450744
	cg11453546
	cg11496113
	cg11525109
	cg11556740
	cg11582617
	cg11590508
	cg11593337
	cg11621243
	cg11629782
	cg11631334
	cg11640569
	cg11656663
	cg11663975
	cg11716064
	cg11742909
	cg11780096
	cg11791812
	cg11808459
	cg11809123
	cg11827837
	cg11855188
	cg11855759
	cg11934849
	cg11936601
	cg11941228
	cg11979294
	cg11983363
	cg11992550
	cg11993118
	cg12035827
	cg12045156
	cg12050434
	cg12069677
	cg12091346
	cg12106850
	cg12187850
	cg12188580
	cg12198254
	cg12227505
	cg12234226
	cg12237904
	cg12268102
	cg12271800
	cg12294585
	cg12358298
	cg12375960
	cg12388052
	cg12408299
	cg12422992
	cg12432846
	cg12438413
	cg12442236
	cg12446722
	cg12448545
	cg12466070
	cg12468273
	cg12469332
	cg12504415
	cg12525224
	cg12525512
	cg12525736
	cg12547459
	cg12565215
	cg12587974
	cg12595762
	cg12601237
	cg12610079
	cg12627537
	cg12640953
	cg12654349
	cg12688068
	cg12703371
	cg12707671
	cg12719319
	cg12720152
	cg12813253
	cg12833168
	cg12856433
	cg12895810
	cg12900931
	cg12918839
	cg12935786
	cg12945324
	cg12985766
	cg13000555
	cg13086586
	cg13122144
	cg13125537
	cg13128596
	cg13134604
	cg13140338
	cg13151361
	cg13210923
	cg13234997
	cg13255190
	cg13270464
	cg13311832
	cg13323825
	cg13339291
	cg13349776
	cg13379408
	cg13390224
	cg13402292
	cg13423753
	cg13437726
	cg13439195
	cg13447813
	cg13484976
	cg13486309
	cg13486387
	cg13499067
	cg13529755
	cg13541192
	cg13590711
	cg13593809
	cg13598426
	cg13601636
	cg13604008
	cg13645282
	cg13650683
	cg13653153
	cg13656025
	cg13658163
	cg13662093
	cg13669188
	cg13684632
	cg13721764
	cg13740698
	cg13742532
	cg13780902
	cg13818708
	cg13830646
	cg13852536
	cg13888226
	cg13907959
	cg13909998
	cg13972460
	cg13986249
	cg13986667
	cg14005384
	cg14029580
	cg14094333
	cg14112555
	cg14150298
	cg14221939
	cg14224638
	cg14239588
	cg14250054
	cg14266050
	cg14279121
	cg14279539
	cg14287071
	cg14301165
	cg14306956
	cg14317075
	cg14321424
	cg14335894
	cg14336654
	cg14337668
	cg14347781
	cg14353218
	cg14360852
	cg14385122
	cg14394617
	cg14422600
	cg14428139
	cg14458834
	cg14460183
	cg14466442
	cg14473050
	cg14474669
	cg14509802
	cg14543959
	cg14558566
	cg14572581
	cg14582248
	cg14595269
	cg14648311
	cg14654948
	cg14673162
	cg14679648
	cg14694085
	cg14716208
	cg14721708
	cg14732699
	cg14804237
	cg14808759
	cg14817211
	cg14858763
	cg14866064
	cg14879125
	cg14903685
	cg14911223
	cg14925271
	cg14948946
	cg14950698
	cg14965979
	cg15004555
	cg15090714
	cg15091333
	cg15106226
	cg15109179
	cg15128638
	cg15140743
	cg15145909
	cg15156367
	cg15202546
	cg15204419
	cg15256783
	cg15272186
	cg15312192
	cg15321108
	cg15330064
	cg15334456
	cg15339796
	cg15352444
	cg15368881
	cg15404157
	cg15411280
	cg15487600
	cg15496741
	cg15513671
	cg15533761
	cg15534117
	cg15613100
	cg15623480
	cg15633263
	cg15639469
	cg15648832
	cg15667409
	cg15738154
	cg15739658
	cg15774351
	cg15787377
	cg15790941
	cg15797223
	cg15803370
	cg15824124
	cg15846643
	cg15850106
	cg15887260
	cg15955410
	cg15985945
	cg16015797
	cg16075753
	cg16090254
	cg16105075
	cg16110870
	cg16124571
	cg16128920
	cg16144447
	cg16149030
	cg16150678
	cg16153776
	cg16185768
	cg16191750
	cg16195284
	cg16209827
	cg16222641
	cg16228087
	cg16243167
	cg16250722
	cg16317549
	cg16326998
	cg16336712
	cg16371860
	cg16372275
	cg16424326
	cg16431888
	cg16441688
	cg16445596
	cg16457196
	cg16459491
	cg16471585
	cg16504641
	cg16517634
	cg16525439
	cg16550438
	cg16556129
	cg16567763
	cg16568759
	cg16572859
	cg16580499
	cg16588500
	cg16598600
	cg16618685
	cg16636692
	cg16637873
	cg16672782
	cg16681977
	cg16690037
	cg16692998
	cg16720127
	cg16722016
	cg16725316
	cg16769521
	cg16810519
	cg16851467
	cg16896009
	cg16903217
	cg16904377
	cg16907496
	cg16927872
	cg16952272
	cg16963286
	cg16967204
	cg17030981
	cg17046855
	cg17059671
	cg17073323
	cg17105206
	cg17110163
	cg17122629
	cg17136794
	cg17172090
	cg17214388
	cg17217228
	cg17241442
	cg17251379
	cg17270843
	cg17277212
	cg17288261
	cg17296165
	cg17377625
	cg17393568
	cg17445839
	cg17447552
	cg17470637
	cg17482197
	cg17495092
	cg17501681
	cg17502989
	cg17517854
	cg17526727
	cg17530503
	cg17563338
	cg17575087
	cg17584014
	cg17587071
	cg17589437
	cg17597744
	cg17606675
	cg17655527
	cg17686973
	cg17714564
	cg17722656
	cg17731243
	cg17749735
	cg17753475
	cg17760982
	cg17802600
	cg17802810
	cg17813840
	cg17818798
	cg17820495
	cg17830540
	cg17833144
	cg17847344
	cg17861473
	cg17872990
	cg17896229
	cg17897852
	cg17917922
	cg17935214
	cg17988535
	cg18011945
	cg18021393
	cg18029596
	cg18030105
	cg18031226
	cg18045461
	cg18072802
	cg18085869
	cg18096620
	cg18098774
	cg18144654
	cg18186574
	cg18188079
	cg18232980
	cg18233649
	cg18240059
	cg18268492
	cg18281243
	cg18298759
	cg18330222
	cg18345506
	cg18368637
	cg18424115
	cg18434775
	cg18439974
	cg18440777
	cg18442538
	cg18450810
	cg18466108
	cg18467133
	cg18498537
	cg18508448
	cg18513200
	cg18582433
	cg18593556
	cg18604182
	cg18604876
	cg18642567
	cg18649979
	cg18657419
	cg18720285
	cg18735798
	cg18776248
	cg18780259
	cg18782651
	cg18788524
	cg18802268
	cg18855356
	cg18871179
	cg18877862
	cg18885865
	cg18891615
	cg18924184
	cg18930928
	cg18967788
	cg18969162
	cg19085699
	cg19097648
	cg19102404
	cg19115530
	cg19132762
	cg19156402
	cg19165344
	cg19166302
	cg19169976
	cg19183733
	cg19188370
	cg19236395
	cg19301602
	cg19301859
	cg19304107
	cg19323647
	cg19359842
	cg19366463
	cg19385725
	cg19465737
	cg19476594
	cg19487717
	cg19501345
	cg19502207
	cg19509579
	cg19556901
	cg19645279
	cg19703614
	cg19707448
	cg19707735
	cg19712490
	cg19782158
	cg19788417
	cg19815813
	cg19824436
	cg19847643
	cg19862194
	cg19863955
	cg19877499
	cg19892584
	cg19903338
	cg19928446
	cg19963700
	cg19973604
	cg19977241
	cg20004888
	cg20034552
	cg20062737
	cg20083308
	cg20094610
	cg20118205
	cg20168412
	cg20184537
	cg20194805
	cg20206375
	cg20285559
	cg20286392
	cg20287461
	cg20310631
	cg20371505
	cg20375947
	cg20397358
	cg20434586
	cg20443613
	cg20462888
	cg20489467
	cg20517937
	cg20540042
	cg20541137
	cg20630812
	cg20630971
	cg20633339
	cg20656116
	cg20659463
	cg20673919
	cg20696644
	cg20719122
	cg20725035
	cg20733436
	cg20743628
	cg20754634
	cg20761182
	cg20770922
	cg20773729
	cg20798677
	cg20811730
	cg20818191
	cg20827314
	cg20840706
	cg20910568
	cg20917554
	cg20920443
	cg20925434
	cg20949290
	cg21025522
	cg21077384
	cg21086969
	cg21089109
	cg21095229
	cg21097105
	cg21155515
	cg21159893
	cg21172538
	cg21224669
	cg21238376
	cg21251926
	cg21261121
	cg21265853
	cg21285782
	cg21290290
	cg21295222
	cg21298511
	cg21347733
	cg21352296
	cg21393713
	cg21400851
	cg21407906
	cg21441571
	cg21452447
	cg21497202
	cg21528620
	cg21546671
	cg21554927
	cg21558977
	cg21562638
	cg21604516
	cg21606226
	cg21632085
	cg21687008
	cg21687478
	cg21737173
	cg21737632
	cg21749091
	cg21752340
	cg21772679
	cg21775899
	cg21813591
	cg21822325
	cg21881859
	cg21887246
	cg21937593
	cg21938149
	cg21942557
	cg22007329
	cg22016770
	cg22044082
	cg22061479
	cg22064129
	cg22081355
	cg22089374
	cg22090868
	cg22113588
	cg22122414
	cg22129059
	cg22139852
	cg22142205
	cg22159947
	cg22212156
	cg22221266
	cg22226852
	cg22238152
	cg22252462
	cg22254299
	cg22271113
	cg22351824
	cg22387939
	cg22431028
	cg22438603
	cg22447380
	cg22459733
	cg22501454
	cg22502837
	cg22506343
	cg22535773
	cg22549556
	cg22582774
	cg22599115
	cg22613880
	cg22615071
	cg22637307
	cg22681021
	cg22751438
	cg22767408
	cg22778132
	cg22785262
	cg22790121
	cg22843395
	cg22855052
	cg22861279
	cg22873177
	cg22885777
	cg22901337
	cg22986488
	cg23039201
	cg23039660
	cg23048256
	cg23054308
	cg23064951
	cg23071864
	cg23236025
	cg23307708
	cg23332732
	cg23338503
	cg23355537
	cg23360087
	cg23379540
	cg23394480
	cg23422604
	cg23425280
	cg23436282
	cg23446514
	cg23455452
	cg23484948
	cg23501467
	cg23506135
	cg23508591
	cg23538749
	cg23548728
	cg23562228
	cg23571990
	cg23572311
	cg23592638
	cg23600533
	cg23657686
	cg23700971
	cg23702657
	cg23717752
	cg23731408
	cg23816184
	cg23819092
	cg23850707
	cg23854747
	cg23858936
	cg23945273
	cg24069815
	cg24081877
	cg24092393
	cg24123712
	cg24145357
	cg24152845
	cg24156949
	cg24182729
	cg24192846
	cg24207610
	cg24219929
	cg24237600
	cg24265837
	cg24273843
	cg24299813
	cg24300618
	cg24315703
	cg24336718
	cg24337881
	cg24450312
	cg24469923
	cg24477640
	cg24512069
	cg24531698
	cg24541279
	cg24542492
	cg24585035
	cg24600355
	cg24602188
	cg24625351
	cg24646561
	cg24674363
	cg24683561
	cg24695972
	cg24713063
	cg24714913
	cg24744501
	cg24757912
	cg24828071
	cg24839008
	cg24851906
	cg24869706
	cg24877558
	cg24879426
	cg24922627
	cg24932925
	cg24942226
	cg25005279
	cg25009629
	cg25013378
	cg25060657
	cg25070532
	cg25079799
	cg25113671
	cg25118283
	cg25157325
	cg25174439
	cg25181507
	cg25252777
	cg25270498
	cg25278559
	cg25289803
	cg25291941
	cg25302189
	cg25312546
	cg25342481
	cg25344525
	cg25350057
	cg25354716
	cg25405172
	cg25437947
	cg25439992
	cg25447359
	cg25455982
	cg25457007
	cg25468554
	cg25503565
	cg25507238
	cg25529965
	cg25540028
	cg25552416
	cg25629442
	cg25665417
	cg25670397
	cg25704749
	cg25720885
	cg25747716
	cg25775313
	cg25783241
	cg25818882
	cg25823677
	cg25837719
	cg25867694
	cg25869213
	cg25876975
	cg25881344
	cg25917667
	cg25928444
	cg25944898
	cg25951811
	cg25953503
	cg25962947
	cg25973395
	cg25990772
	cg25992738
	cg26015681
	cg26016074
	cg26036488
	cg26072705
	cg26094004
	cg26097381
	cg26118675
	cg26128481
	cg26128898
	cg26188290
	cg26207995
	cg26212639
	cg26218753
	cg26241240
	cg26253397
	cg26261793
	cg26271086
	cg26296524
	cg26297203
	cg26308520
	cg26311208
	cg26352439
	cg26419957
	cg26427417
	cg26444282
	cg26459588
	cg26528689
	cg26548134
	cg26559511
	cg26561207
	cg26581985
	cg26609342
	cg26609894
	cg26612648
	cg26641455
	cg26674132
	cg26687499
	cg26714514
	cg26768419
	cg26792749
	cg26855961
	cg26859586
	cg26871885
	cg26929161
	cg26947572
	cg27038120
	cg27052090
	cg27069150
	cg27071072
	cg27072561
	cg27098574
	cg27109030
	cg27112102
	cg27127202
	cg27138194
	cg27138390
	cg27149388
	cg27168606
	cg27180368
	cg27184249
	cg27194467
	cg27194998
	cg27199414
	cg27223663
	cg27262702
	cg27267227
	cg27272293
	cg27310761
	cg27317416
	cg27318594
	cg27400923
	cg27408765
	cg27416412
	cg27423247
	cg27429194
	cg27432036
	cg27457921
	cg27470303
	cg27475685
	cg27485605
	cg27502791
	cg27555392
	cg27562595
	cg27567135
	cg27609899
	cg27611827
	cg27645474
	cg27652249
	cg27658411
	cg27659478
	cg27665823
